# Supplementary material for: Balancing Benefits and Harms of COVID-19 Vaccines: Lessons from the Ongoing Mass Vaccination Campaign in Lombardy, Italy
Source: Vaccines (Basel). 2022 Apr 15;10(4):623. doi: 10.3390/vaccines10040623 (PMC9028212; doi:10.3390/vaccines10040623)
Supplement: Supplementary file 1 [file vaccines-10-00623-s001.zip]

Archive with 1 entries (1 files):
- vaccines-1653844-supplementary.pdf
